# Supplementary material for: Short Vestibular and Cognitive Training Improves Oral Reading Fluency in Children with Dyslexia
Source: Brain Sci. 2021 Oct 29;11(11):1440. doi: 10.3390/brainsci11111440 (PMC8615463; doi:10.3390/brainsci11111440)
Supplement: Supplementary file 1 [file brainsci-11-01440-s001.zip]

Archive with 1 entries (1 files):
- brainsci-1420172-supplementary.pdf
